# Supplementary material for: Metformin Prevents Cisplatin-Induced Cognitive Impairment and Brain Damage in Mice
Source: PLoS One. 2016 Mar 28;11(3):e0151890. doi: 10.1371/journal.pone.0151890 (PMC4809545; doi:10.1371/journal.pone.0151890)
Supplement: S1 File — (XLSX) [file pone.0151890.s003.xlsx]

## Sheet: Fig 1B
Test: Novel Object/Place Recognition Test
Animal	DOB	Group	Drug1	Drug2	Discrimination Index	Ave	SEM
1	2014-01-17	1	Saline	Saline	0.454398	0.603496	0.0581075
5	2014-01-29	1	Saline	Saline	0.73711
9	2014-02-07	1	Saline	Saline	0.643646
1		1	Saline	Saline	0.434983
7		1	Saline	Saline	0.0115685
9		1	Saline	Saline	0.84341
13		1	Saline	Saline	0.562165
19		1	Saline	Saline	0.616833
1	2014-03-18	1	Saline	Saline	0.499318
5	2014-03-18	1	Saline	Saline	0.679594
11	2014-03-18	1	Saline	Saline	0.700879
	2014-06-17	1	Saline	Saline	0.615385
	2014-06-17	1	Saline	Saline	0.752855
	2014-06-17	1	Saline	Saline	0.896801
2		2	Metformin	Saline	0.156164	0.508372	0.0738082
5		2	Metformin	Saline	0.324507
8		2	Metformin	Saline	0.360862
11		2	Metformin	Saline	0.587571
20		2	Metformin	Saline	0.868185
2	2014-03-18	2	Metformin	Saline	0.774138
6	2014-03-18	2	Metformin	Saline	0.37061
9	2014-03-18	2	Metformin	Saline	0.373156
	2014-06-17	2	Metformin	Saline	0.856209
	2014-06-17	2	Metformin	Saline	0.619076
	2014-06-17	2	Metformin	Saline	0.301614
3	2014-01-29	3	Saline	Cisplatin	0.266881	0.177273	0.0513746
7	2014-02-07	3	Saline	Cisplatin	-0.129155
10	2014-02-07	3	Saline	Cisplatin	0.263422
3		3	Saline	Cisplatin	0.501431
10		3	Saline	Cisplatin	-0.0120137
14		3	Saline	Cisplatin	0.239871
15		3	Saline	Cisplatin	-0.0862944
18		3	Saline	Cisplatin	0.296441
3	2014-03-18	3	Saline	Cisplatin	-0.0899168
7	2014-03-18	3	Saline	Cisplatin	0.247988
10	2014-03-18	3	Saline	Cisplatin	0.392196
	2014-06-17	3	Saline	Cisplatin	0.110542
	2014-06-17	3	Saline	Cisplatin	0.301685
	2014-06-23	3	Saline	Cisplatin	0.178744
4		4	Metformin	Cisplatin	0.394	0.420373	0.0859567
6		4	Metformin	Cisplatin	0.413438
12		4	Metformin	Cisplatin	0.289855
16		4	Metformin	Cisplatin	0.656638
17		4	Metformin	Cisplatin	0.294208
4	2014-03-18	4	Metformin	Cisplatin	0.435429
8	2014-03-18	4	Metformin	Cisplatin	0.668621
12	2014-03-18	4	Metformin	Cisplatin	-0.298241
	2014-06-23	4	Metformin	Cisplatin	0.743153
	2014-06-23	4	Metformin	Cisplatin	0.405267
	2014-06-23	4	Metformin	Cisplatin	0.621739

## Sheet: Fig 1C
Test: Novel Object/Place Recognition Test
Animal	DOB	Group	Drug1	Drug2	Totoal Interaction Time	Ave	SEM
1	2014-01-17	1	Saline	Saline	98.9	82.1757	8.37398
5	2014-01-29	1	Saline	Saline	125.68
9	2014-02-07	1	Saline	Saline	108.6
1		1	Saline	Saline	60.6
7		1	Saline	Saline	95.95
9		1	Saline	Saline	56.07
13		1	Saline	Saline	37.32
19		1	Saline	Saline	52.04
1	2014-03-18	1	Saline	Saline	95.31
5	2014-03-18	1	Saline	Saline	128.15
11	2014-03-18	1	Saline	Saline	106.98
	2014-06-17	1	Saline	Saline	33.54
	2014-06-17	1	Saline	Saline	87.56
	2014-06-17	1	Saline	Saline	63.76
2		2	Metformin	Saline	79.66	74.8473	8.83776
5		2	Metformin	Saline	66.47
8		2	Metformin	Saline	38.99
11		2	Metformin	Saline	68.23
20		2	Metformin	Saline	103.63
2	2014-03-18	2	Metformin	Saline	111.13
6	2014-03-18	2	Metformin	Saline	100.51
9	2014-03-18	2	Metformin	Saline	107.81
	2014-06-17	2	Metformin	Saline	78.03
	2014-06-17	2	Metformin	Saline	33.55
	2014-06-17	2	Metformin	Saline	35.31
3	2014-01-29	3	Saline	Cisplatin	40.43	60.4414	8.86818
7	2014-02-07	3	Saline	Cisplatin	76.11
10	2014-02-07	3	Saline	Cisplatin	119.58
3		3	Saline	Cisplatin	45.41
10		3	Saline	Cisplatin	69.92
14		3	Saline	Cisplatin	55.78
15		3	Saline	Cisplatin	9.85
18		3	Saline	Cisplatin	38.49
3	2014-03-18	3	Saline	Cisplatin	38.48
7	2014-03-18	3	Saline	Cisplatin	106.86
10	2014-03-18	3	Saline	Cisplatin	99.44
	2014-06-17	3	Saline	Cisplatin	19.54
	2014-06-17	3	Saline	Cisplatin	84.89
	2014-06-23	3	Saline	Cisplatin	41.4
4		4	Metformin	Cisplatin	60	64.4736	3.76733
6		4	Metformin	Cisplatin	53.43
12		4	Metformin	Cisplatin	46.92
16		4	Metformin	Cisplatin	64.48
17		4	Metformin	Cisplatin	65.09
4	2014-03-18	4	Metformin	Cisplatin	73.33
8	2014-03-18	4	Metformin	Cisplatin	66.51
12	2014-03-18	4	Metformin	Cisplatin	72.19
	2014-06-23	4	Metformin	Cisplatin	54.04
	2014-06-23	4	Metformin	Cisplatin	93.42
	2014-06-23	4	Metformin	Cisplatin	59.8

## Sheet: Fig 1E
Test: Social Distinguish Test
Animal #	Date of Exp	Drug1	Drug2	Choice mice	Explorataion time (s)	Sample Mice	Exploration Time (s)	RID (New Stimulus/Familiar Mice)	Ave	SEM
1	2014-04-30	Saline	Saline	3	68.88	1	50.97	0.149437	0.272447	0.0478079
5	2014-04-30	Saline	Saline	4	78.73	1	41.72	0.307264
9	2014-04-30	Saline	Saline	4	57.28	1	31.97	0.283585
1	2014-07-02	Saline	Saline	7	44.57	1	33.44	0.142674
7	2014-07-02	Saline	Saline	1	58.23	7	40.34	0.181495
9	2014-07-02	Saline	Saline	6	83.48	3	35.75	0.400319
13	2014-07-02	Saline	Saline	1	46.43	3	40.28	0.0709261
1	2014-07-14	Saline	Saline	4	57.14	1	20.41	0.47363
5	2014-07-14	Saline	Saline	2	112.4	5	109.778	0.0118013
11	2014-07-14	Saline	Saline	2	64.98	5	26.78	0.416303
1	2014-09-05	Saline	Saline	4R	26.27	1L	18.49	0.173816
5	2014-09-05	Saline	Saline	2R	36.6	5L	19.04	0.3156
9	2014-09-05	Saline	Saline	7R	56.79	4L	13.54	0.614958
2	2014-07-02	Metformin	Saline	8	70.64	2	50.67	0.16462	0.15619	0.0525223
5	2014-07-02	Metformin	Saline	3	45.37	5	37.83	0.090625
8	2014-07-02	Metformin	Saline	2	60.76	8	51.97	0.0779739
11	2014-07-02	Metformin	Saline	7	42.2	1	62.1	-0.190796
20	2014-07-02	Metformin	Saline	5	72.54	4	65.36	0.0520667
2	2014-07-14	Metformin	Saline	5	88.95	2	39.1	0.389301
6	2014-07-14	Metformin	Saline	3	89.24	6	67.01	0.142272
9	2014-07-14	Metformin	Saline	4	72.26	3	43.98	0.24329
2	2014-09-05	Metformin	Saline	5L	64.44	2R	15.75	0.607183
6	2014-09-05	Metformin	Saline	3L	44.09	6R	27.35	0.234323
10	2014-09-05	Metformin	Saline	6L	40.72	7R	21.6	0.306804
3	2014-04-30	Saline	Cisplatin	1	89.14	3	73.07	0.0990691	0.0128507	0.0241624
7	2014-04-30	Saline	Cisplatin	1	69.47	3	65.37	0.0304064
10	2014-04-30	Saline	Cisplatin	3	46.06	2	51.99	-0.0604793
3	2014-07-02	Saline	Cisplatin	1	37.32	3	38.52	-0.0158228
10	2014-07-02	Saline	Cisplatin	5	71.82	4	62.87	0.0664489
14	2014-07-02	Saline	Cisplatin	2	51.56	4	43.99	0.0792255
15	2014-07-02	Saline	Cisplatin	3	64.95	5	79.08	-0.0981046
18	2014-07-02	Saline	Cisplatin	2	62.93	8	57.84	0.0421462
3	2014-07-14	Saline	Cisplatin	6	70.37	3	49.89	0.170298
7	2014-07-14	Saline	Cisplatin	6	33.65	1	32.36	0.0195425
10	2014-07-14	Saline	Cisplatin	1	54.26	4	61.42	-0.0618949
3	2014-09-05	Saline	Cisplatin	8L	54.18	3R	42.23	0.12395
7	2014-09-05	Saline	Cisplatin	4L	20.63	7R	26.07	-0.116488
11	2014-09-05	Saline	Cisplatin	5L	17.32	8R	21.1	-0.0983863
4	2014-07-02	Metformin	Cisplatin	2	66.94	4	30.58	0.372847	0.207492	0.0836672
6	2014-07-02	Metformin	Cisplatin	4	49.46	6	27.13	0.291552
12	2014-07-02	Metformin	Cisplatin	8	70.25	2	11.5	0.718654
16	2014-07-02	Metformin	Cisplatin	4	89.19	6	67.2	0.14061
17	2014-07-02	Metformin	Cisplatin	1	69.71	7	87.27	-0.111861
4	2014-07-14	Metformin	Cisplatin	1	93.6	4	32.94	0.479374
8	2014-07-14	Metformin	Cisplatin	5	50.8	2	49.25	0.0154923
4	2014-09-05	Metformin	Cisplatin	1R	36.89	4L	33.2	0.0526466
8	2014-09-05	Metformin	Cisplatin	1R	42.51	8L	27.57	0.213185
12	2014-09-05	Metformin	Cisplatin	4R	23.12	3L	28.12	-0.09758

## Sheet: Fig 1F
Test: Social Distinguish Test
Animal #	Date of Exp	Drug1	Drug2	Choice mice	Explorataion time (s)	Sample Mice	Exploration Time (s)	Total Investigation Duration	Ave	SEM
1	2014-04-30	Saline	Saline	3	68.88	1	50.97	119.85	98.0222	12.2233
5	2014-04-30	Saline	Saline	4	78.73	1	41.72	120.45
9	2014-04-30	Saline	Saline	4	57.28	1	31.97	89.25
1	2014-07-02	Saline	Saline	7	44.57	1	33.44	78.01
7	2014-07-02	Saline	Saline	1	58.23	7	40.34	98.57
9	2014-07-02	Saline	Saline	6	83.48	3	35.75	119.23
13	2014-07-02	Saline	Saline	1	46.43	3	40.28	86.71
1	2014-07-14	Saline	Saline	4	57.14	1	20.41	77.55
5	2014-07-14	Saline	Saline	2	112.4	5	109.778	222.178
11	2014-07-14	Saline	Saline	2	64.98	5	26.78	91.76
1	2014-09-05	Saline	Saline	4R	26.27	1L	18.49	44.76
5	2014-09-05	Saline	Saline	2R	36.6	5L	19.04	55.64
9	2014-09-05	Saline	Saline	7R	56.79	4L	13.54	70.33
2	2014-07-02	Metformin	Saline	8	70.64	2	50.67	121.31	106.721	8.89276
5	2014-07-02	Metformin	Saline	3	45.37	5	37.83	83.2
8	2014-07-02	Metformin	Saline	2	60.76	8	51.97	112.73
11	2014-07-02	Metformin	Saline	7	42.2	1	62.1	104.3
20	2014-07-02	Metformin	Saline	5	72.54	4	65.36	137.9
2	2014-07-14	Metformin	Saline	5	88.95	2	39.1	128.05
6	2014-07-14	Metformin	Saline	3	89.24	6	67.01	156.25
9	2014-07-14	Metformin	Saline	4	72.26	3	43.98	116.24
2	2014-09-05	Metformin	Saline	5L	64.44	2R	15.75	80.19
6	2014-09-05	Metformin	Saline	3L	44.09	6R	27.35	71.44
10	2014-09-05	Metformin	Saline	6L	40.72	7R	21.6	62.32
3	2014-04-30	Saline	Cisplatin	1	89.14	3	73.07	162.21	103.533	9.81909
7	2014-04-30	Saline	Cisplatin	1	69.47	3	65.37	134.84
10	2014-04-30	Saline	Cisplatin	3	46.06	2	51.99	98.05
3	2014-07-02	Saline	Cisplatin	1	37.32	3	38.52	75.84
10	2014-07-02	Saline	Cisplatin	5	71.82	4	62.87	134.69
14	2014-07-02	Saline	Cisplatin	2	51.56	4	43.99	95.55
15	2014-07-02	Saline	Cisplatin	3	64.95	5	79.08	144.03
18	2014-07-02	Saline	Cisplatin	2	62.93	8	57.84	120.77
3	2014-07-14	Saline	Cisplatin	6	70.37	3	49.89	120.26
7	2014-07-14	Saline	Cisplatin	6	33.65	1	32.36	66.01
10	2014-07-14	Saline	Cisplatin	1	54.26	4	61.42	115.68
3	2014-09-05	Saline	Cisplatin	8L	54.18	3R	42.23	96.41
7	2014-09-05	Saline	Cisplatin	4L	20.63	7R	26.07	46.7
11	2014-09-05	Saline	Cisplatin	5L	17.32	8R	21.1	38.42
4	2014-07-02	Metformin	Cisplatin	2	66.94	4	30.58	97.52	98.723	11.6281
6	2014-07-02	Metformin	Cisplatin	4	49.46	6	27.13	76.59
12	2014-07-02	Metformin	Cisplatin	8	70.25	2	11.5	81.75
16	2014-07-02	Metformin	Cisplatin	4	89.19	6	67.2	156.39
17	2014-07-02	Metformin	Cisplatin	1	69.71	7	87.27	156.98
4	2014-07-14	Metformin	Cisplatin	1	93.6	4	32.94	126.54
8	2014-07-14	Metformin	Cisplatin	5	50.8	2	49.25	100.05
4	2014-09-05	Metformin	Cisplatin	1R	36.89	4L	33.2	70.09
8	2014-09-05	Metformin	Cisplatin	1R	42.51	8L	27.57	70.08
12	2014-09-05	Metformin	Cisplatin	4R	23.12	3L	28.12	51.24

## Sheet: Fig 1G
	Metformin: 100mg/kg; stock solution of metformin 100mg/ml
Test Day	Mice#	Date	Treatment1	Treatment2	Body Weight			Mice#	Date	Treatment1	Treatment2	Body Weight		Test Day	Mice#	Date	Treatment1	Treatment2	Body Weight		Test Day	Mice#	Date	Treatment1	Treatment2	Body Weight		Test Day	Mice#	Date	Treatment1	Treatment2	Body Weight		Test Day	Mice#	Date	Treatment1	Treatment2	Body Weight		Test Day	Mice#	Date	Treatment1	Treatment2	Body Weight		Test Day
Day 1	1	2014-05-19	Saline		20.24		Day 5	1	2014-05-23	Saline	Saline	19.98		Day 10	1	2014-05-28	Saline		19.78		Day 15	1	2014-06-02	Saline	Saline	19.74		Day 20	1	2014-06-08	Saline		20.5		Day 25	1	2014-06-13	Saline	Saline	20.58		Day 30	1	2014-06-18	Saline		20.66		Day 35
Day 1	7	2014-05-19	Saline		18.04		Day 5	7	2014-05-23	Saline	Saline	17.84		Day 10	7	2014-05-28	Saline		17.92		Day 15	7	2014-06-02	Saline	Saline	17.1		Day 20	7	2014-06-08	Saline		17.66		Day 25	7	2014-06-13	Saline	Saline	18.18		Day 30	7	2014-06-18	Saline		18.96		Day 35
Day 1	9	2014-05-19	Saline		20.56		Day 5	9	2014-05-23	Saline	Saline	20.54		Day 10	9	2014-05-28	Saline		20.52		Day 15	9	2014-06-02	Saline	Saline	20.5		Day 20	9	2014-06-08	Saline		20.36		Day 25	9	2014-06-13	Saline	Saline	20.2		Day 30	9	2014-06-18	Saline		20.62		Day 35
Day 1	13	2014-05-19	Saline		19.4		Day 5	13	2014-05-23	Saline	Saline	19.92		Day 10	13	2014-05-28	Saline		19.7		Day 15	13	2014-06-02	Saline	Saline	19.44		Day 20	13	2014-06-08	Saline		19.34		Day 25	13	2014-06-13	Saline	Saline	18.92		Day 30	13	2014-06-18	Saline		20.28		Day 35
Day 1	19	2014-05-19	Saline		17.9		Day 5	19	2014-05-23	Saline	Saline	19.24		Day 10	19	2014-05-28	Saline		18.54		Day 15	19	2014-06-02	Saline	Saline	18.24		Day 20	19	2014-06-08	Saline		18.64		Day 25	19	2014-06-13	Saline	Saline	18.8		Day 30	19	2014-06-18	Saline		18.94		Day 35
Day 1	1	2014-06-08	Saline		22.32		Day 5	1	2014-06-13	Saline	Saline	22.56		Day 10	1	2014-06-18	Saline		22.2		Day 15	1	2014-06-23	Saline	Saline	20.88		Day 20	1	2014-06-29	Saline	Saline	21.27		Day 25	1	2014-07-04	Saline	Saline	22.01		Day 30	1	2014-07-09	Saline	Saline	22.51		Day 35
Day 1	5	2014-06-08	Saline		20.2		Day 5	5	2014-06-13	Saline	Saline	20.66		Day 10	5	2014-06-18	Saline		20.86		Day 15	5	2014-06-23	Saline	Saline	20.24		Day 20	5	2014-06-29	Saline	Saline	20.47		Day 25	5	2014-07-04	Saline	Saline	20.87		Day 30	5	2014-07-09	Saline	Saline	20.99		Day 35
Day 1	11	2014-06-08	Saline		17.9		Day 5	11	2014-06-13	Saline	Saline	18.38		Day 10	11	2014-06-18	Saline		18.56		Day 15	11	2014-06-23	Saline	Saline	18.14		Day 20	11	2014-06-29	Saline	Saline	18.01		Day 25	11	2014-07-04	Saline	Saline	18.11		Day 30	11	2014-07-09	Saline	Saline	18.37		Day 35
Day 1	1	2014-07-29	Saline		19.42		Day 5	1	2014-08-02	Saline	Saline	19.32		Day 10	1	2014-08-07	Saline	Saline	19.98		Day 15	1	2014-08-12	Saline	Saline	19.96		Day 20	1	2014-08-18	Saline		20.67		Day 25	1	2014-08-23	Saline	Saline	20.6		Day 30	1	2014-08-28	Saline	Saline	21.05		Day 35
Day 1	9	2014-07-29	Saline		18.37		Day 5	5	2014-08-02	Saline	Saline	20.37		Day 10	5	2014-08-07	Saline	Saline	21.29		Day 15	5	2014-08-12	Saline	Saline	21.08		Day 20	5	2014-08-18	Saline		21.11		Day 25	5	2014-08-23	Saline	Saline	21		Day 30	5	2014-08-28	Saline	Saline	21.54		Day 35
Day 1	5	2014-07-29	Saline		20.02		Day 5	9	2014-08-02	Saline	Saline	19.27		Day 10	9	2014-08-07	Saline	Saline	19.99		Day 15	9	2014-08-12	Saline	Saline	19.99		Day 20	9	2014-08-18	Saline		20.12		Day 25	9	2014-08-23	Saline	Saline	20.11		Day 30	9	2014-08-28	Saline	Saline	20.71		Day 35
Day 1	2	2014-05-19	Metformin		20.4		Day 5	2	2014-05-23	Metformin	Saline	21.9		Day 10	2	2014-05-28	Metformin		21.66		Day 15	2	2014-06-02	Metformin	Saline	20.88		Day 20	2	2014-06-08	Metformin		20.98		Day 25	2	2014-06-13	Metformin	Saline	20.78		Day 30	2	2014-06-18	Metformin		21.7		Day 35
Day 1	5	2014-05-19	Metformin		21.32		Day 5	5	2014-05-23	Metformin	Saline	21.76		Day 10	5	2014-05-28	Metformin		21.44		Day 15	5	2014-06-02	Metformin	Saline	20.94		Day 20	5	2014-06-08	Metformin		21.64		Day 25	5	2014-06-13	Metformin	Saline	21.84		Day 30	5	2014-06-18	Metformin		22.6		Day 35
Day 1	8	2014-05-19	Metformin		18.78		Day 5	8	2014-05-23	Metformin	Saline	19.6		Day 10	8	2014-05-28	Metformin		19.04		Day 15	8	2014-06-02	Metformin	Saline	18.46		Day 20	8	2014-06-08	Metformin		19.04		Day 25	8	2014-06-13	Metformin	Saline	19.02		Day 30	8	2014-06-18	Metformin		19.88		Day 35
Day 1	11	2014-05-19	Metformin		18.42		Day 5	11	2014-05-23	Metformin	Saline	18.68		Day 10	11	2014-05-28	Metformin		18.38		Day 15	11	2014-06-02	Metformin	Saline	18.26		Day 20	11	2014-06-08	Metformin		18.82		Day 25	11	2014-06-13	Metformin	Saline	19.3		Day 30	11	2014-06-18	Metformin		19.64		Day 35
Day 1	20	2014-05-19	Metformin		18.68		Day 5	20	2014-05-23	Metformin	Saline	19.34		Day 10	20	2014-05-28	Metformin		18.58		Day 15	20	2014-06-02	Metformin	Saline	18.72		Day 20	20	2014-06-08	Metformin		19.96		Day 25	20	2014-06-13	Metformin	Saline	19.9		Day 30	20	2014-06-18	Metformin		20.18		Day 35
Day 1	2	2014-06-08	Metformin		21.04		Day 5	2	2014-06-13	Metformin	Saline	21.68		Day 10	2	2014-06-18	Metformin		21.64		Day 15	2	2014-06-23	Metformin	Saline	20.44		Day 20	2	2014-06-29	Metformin	Saline	20.32		Day 25	2	2014-07-04	Metformin	Saline	20.44		Day 30	2	2014-07-09	Metformin	Saline	20.8		Day 35
Day 1	6	2014-06-08	Metformin		21.18		Day 5	6	2014-06-13	Metformin	Saline	22.48		Day 10	6	2014-06-18	Metformin		22.4		Day 15	6	2014-06-23	Metformin	Saline	21.32		Day 20	6	2014-06-29	Metformin	Saline	20.96		Day 25	6	2014-07-04	Metformin	Saline	21.15		Day 30	6	2014-07-09	Metformin	Saline	22.16		Day 35
Day 1	9	2014-06-08	Metformin		19		Day 5	9	2014-06-13	Metformin	Saline	19.06		Day 10	9	2014-06-18	Metformin		19.08		Day 15	9	2014-06-23	Metformin	Saline	19.22		Day 20	9	2014-06-29	Metformin	Saline	18.96		Day 25	9	2014-07-04	Metformin	Saline	20.1		Day 30	9	2014-07-09	Metformin	Saline	20.51		Day 35
Day 1	6	2014-07-29	Metformin		18.96		Day 5	2	2014-08-02	Metformin	Saline	19.36		Day 10	2	2014-08-07	Metformin	Saline	19.77		Day 15	2	2014-08-12	Metformin	Saline	20.13		Day 20	2	2014-08-18	Metformin		20.06		Day 25	2	2014-08-23	Metformin	Saline	20.9		Day 30	2	2014-08-28	Metformin	Saline	21.5		Day 35
Day 1	10	2014-07-29	Metformin		17.8		Day 5	6	2014-08-02	Metformin	Saline	21.16		Day 10	6	2014-08-07	Metformin	Saline	21.11		Day 15	6	2014-08-12	Metformin	Saline	20.4		Day 20	6	2014-08-18	Metformin		21.42		Day 25	6	2014-08-23	Metformin	Saline	21.4		Day 30	6	2014-08-28	Metformin	Saline	21.33		Day 35
Day 1	2	2014-07-29	Metformin		19.08		Day 5	10	2014-08-02	Metformin	Saline	18.21		Day 10	10	2014-08-07	Metformin	Saline	18.99		Day 15	10	2014-08-12	Metformin	Saline	19.84		Day 20	10	2014-08-18	Metformin		19.42		Day 25	10	2014-08-23	Metformin	Saline	19.17		Day 30	10	2014-08-28	Metformin	Saline	19.77		Day 35
Day 1	3	2014-05-19	Saline		19.06		Day 5	3	2014-05-23	Saline	Cisplatin	18.74		Day 10	3	2014-05-28	Saline		19.84		Day 15	3	2014-06-02	Saline	Cisplatin	18.24		Day 20	3	2014-06-08	Saline		18.62		Day 25	3	2014-06-13	Saline	Cisplatin	17.08		Day 30	3	2014-06-18	Saline		16.98		Day 35
Day 1	10	2014-05-19	Saline		19.88		Day 5	10	2014-05-23	Saline	Cisplatin	18.96		Day 10	10	2014-05-28	Saline		19.86		Day 15	10	2014-06-02	Saline	Cisplatin	18.96		Day 20	10	2014-06-08	Saline		19.6		Day 25	10	2014-06-13	Saline	Cisplatin	18.4		Day 30	10	2014-06-18	Saline		18.5		Day 35
Day 1	14	2014-05-19	Saline		20.32		Day 5	14	2014-05-23	Saline	Cisplatin	19.14		Day 10	14	2014-05-28	Saline		19.66		Day 15	14	2014-06-02	Saline	Cisplatin	18.24		Day 20	14	2014-06-08	Saline		18.56		Day 25	14	2014-06-13	Saline	Cisplatin	17.28		Day 30	14	2014-06-18	Saline		18.04		Day 35
Day 1	15	2014-05-19	Saline		20.3		Day 5	15	2014-05-23	Saline	Cisplatin	20.18		Day 10	15	2014-05-28	Saline		19.76		Day 15	15	2014-06-02	Saline	Cisplatin	17.86		Day 20	15	2014-06-08	Saline		18.2		Day 25	15	2014-06-13	Saline	Cisplatin	17.08		Day 30	15	2014-06-18	Saline		16.58		Day 35
Day 1	18	2014-05-19	Saline		21.36		Day 5	18	2014-05-23	Saline	Cisplatin	20.36		Day 10	18	2014-05-28	Saline		19.52		Day 15	18	2014-06-02	Saline	Cisplatin	19.7		Day 20	18	2014-06-08	Saline		19.74		Day 25	18	2014-06-13	Saline	Cisplatin	18.18		Day 30	18	2014-06-18	Saline		19.32		Day 35
Day 1	3	2014-06-08	Saline		19.7		Day 5	3	2014-06-13	Saline	Cisplatin	18.56		Day 10	3	2014-06-18	Saline		18.68		Day 15	3	2014-06-23	Saline	Cisplatin	17.56		Day 20	3	2014-06-29	Saline	Cisplatin	18.91		Day 25	3	2014-07-04	Saline	Cisplatin	17.35		Day 30	3	2014-07-09	Saline	Cisplatin	17.75		Day 35
Day 1	7	2014-06-08	Saline		19.94		Day 5	7	2014-06-13	Saline	Cisplatin	19.58		Day 10	7	2014-06-18	Saline		20.34		Day 15	7	2014-06-23	Saline	Cisplatin	18.44		Day 20	7	2014-06-29	Saline	Cisplatin	19.32		Day 25	7	2014-07-04	Saline	Cisplatin	16.79		Day 30	7	2014-07-09	Saline	Cisplatin	17.6		Day 35
Day 1	10	2014-06-08	Saline		22.5		Day 5	10	2014-06-13	Saline	Cisplatin	20.82		Day 10	10	2014-06-18	Saline		20.54		Day 15	10	2014-06-23	Saline	Cisplatin	19.54		Day 20	10	2014-06-29	Saline	Cisplatin	21.89		Day 25	10	2014-07-04	Saline	Cisplatin	18.77		Day 30	10	2014-07-09	Saline	Cisplatin	20.52		Day 35
Day 1	11	2014-07-29	Saline		19.77		Day 5	3	2014-08-02	Saline	Cisplatin	18.55		Day 10	3	2014-08-07	Saline	Cisplatin	19.84		Day 15	3	2014-08-12	Saline	Cisplatin	15.97		Day 20	3	2014-08-18	Saline		16.85		Day 25	3	2014-08-23	Saline	Cisplatin	16.02		Day 30	3	2014-08-28	Saline	Cisplatin	15.56		Day 35
Day 1	3	2014-07-29	Saline		19.27		Day 5	7	2014-08-02	Saline	Cisplatin	18.54		Day 10	7	2014-08-07	Saline	Cisplatin	19.48		Day 15	7	2014-08-12	Saline	Cisplatin	16.3		Day 20	7	2014-08-18	Saline		18.96		Day 25	7	2014-08-23	Saline	Cisplatin	17.23		Day 30	7	2014-08-28	Saline	Cisplatin	17.31		Day 35
Day 1	7	2014-07-29	Saline		18.68		Day 5	11	2014-08-02	Saline	Cisplatin	17.9		Day 10	11	2014-08-07	Saline	Cisplatin	19.5		Day 15	11	2014-08-12	Saline	Cisplatin	17.19		Day 20	11	2014-08-18	Saline		18.27		Day 25	11	2014-08-23	Saline	Cisplatin	16.65		Day 30	11	2014-08-28	Saline	Cisplatin	17.559		Day 35
Day 1	4	2014-05-19	Metformin		19.32		Day 5	4	2014-05-23	Metformin	Cisplatin	18.16		Day 10	4	2014-05-28	Metformin		18.7		Day 15	4	2014-06-02	Metformin	Cisplatin	17.52		Day 20	4	2014-06-08	Metformin		18.06		Day 25	4	2014-06-13	Metformin	Cisplatin	16.54		Day 30	4	2014-06-18	Metformin		16.18		Day 35
Day 1	6	2014-05-19	Metformin		19.56		Day 5	6	2014-05-23	Metformin	Cisplatin	19.42		Day 10	6	2014-05-28	Metformin		19.52		Day 15	6	2014-06-02	Metformin	Cisplatin	18.36		Day 20	6	2014-06-08	Metformin		18.92		Day 25	6	2014-06-13	Metformin	Cisplatin	18.06		Day 30	6	2014-06-18	Metformin		17.58		Day 35
Day 1	12	2014-05-19	Metformin		19.26		Day 5	12	2014-05-23	Metformin	Cisplatin	18.42		Day 10	12	2014-05-28	Metformin		18.58		Day 15	12	2014-06-02	Metformin	Cisplatin	17.72		Day 20	12	2014-06-08	Metformin		17.5		Day 25	12	2014-06-13	Metformin	Cisplatin	15.62		Day 30	12	2014-06-18	Metformin		14.68		Day 35
Day 1	16	2014-05-19	Metformin		20.74		Day 5	16	2014-05-23	Metformin	Cisplatin	19.3		Day 10	16	2014-05-28	Metformin		20.1		Day 15	16	2014-06-02	Metformin	Cisplatin	18.1		Day 20	16	2014-06-08	Metformin		18.96		Day 25	16	2014-06-13	Metformin	Cisplatin	17.56		Day 30	16	2014-06-18	Metformin		18.08		Day 35
Day 1	17	2014-05-19	Metformin		20.28		Day 5	17	2014-05-23	Metformin	Cisplatin	19.56		Day 10	17	2014-05-28	Metformin		19.8		Day 15	17	2014-06-02	Metformin	Cisplatin	19.1		Day 20	17	2014-06-08	Metformin		19.44		Day 25	17	2014-06-13	Metformin	Cisplatin	18.8		Day 30	17	2014-06-18	Metformin		18.04		Day 35
Day 1	4	2014-06-08	Metformin		23.2		Day 5	4	2014-06-13	Metformin	Cisplatin	21.5		Day 10	4	2014-06-18	Metformin		21.02		Day 15	4	2014-06-23	Metformin	Cisplatin	19.76		Day 20	4	2014-06-29	Metformin	Cisplatin	20.5		Day 25	4	2014-07-04	Metformin	Cisplatin	18.29		Day 30	4	2014-07-09	Metformin	Cisplatin	17.54		Day 35
Day 1	8	2014-06-08	Metformin		19.96		Day 5	8	2014-06-13	Metformin	Cisplatin	18.9		Day 10	8	2014-06-18	Metformin		19.2		Day 15	8	2014-06-23	Metformin	Cisplatin	18.34		Day 20	8	2014-06-29	Metformin	Cisplatin	18.98		Day 25	8	2014-07-04	Metformin	Cisplatin	17.47		Day 30	8	2014-07-09	Metformin	Cisplatin	18.4		Day 35
Day 1	12	2014-06-08	Metformin		18.58		Day 5	12	2014-06-13	Metformin	Cisplatin	17.54		Day 10	12	2014-06-18	Metformin		17.26		Day 15	12	2014-06-23	Metformin	Cisplatin	16.6		Day 20	12	2014-06-29	Metformin	Cisplatin	17.57		Day 25	12	2014-07-04	Metformin	Cisplatin	16.84		Day 30	12	2014-07-09	Metformin	Cisplatin	16.9		Day 35
Day 1	8	2014-07-29	Metformin		18.82		Day 5	4	2014-08-02	Metformin	Cisplatin	18.37		Day 10	4	2014-08-07	Metformin	Cisplatin	19.72		Day 15	4	2014-08-12	Metformin	Cisplatin	16.15		Day 20	4	2014-08-18	Metformin		17.44		Day 25	4	2014-08-23	Metformin	Cisplatin	15.97		Day 30	4	2014-08-28	Metformin	Cisplatin	15.48		Day 35
Day 1	4	2014-07-29	Metformin		19.66		Day 5	8	2014-08-02	Metformin	Cisplatin	18.43		Day 10	8	2014-08-07	Metformin	Cisplatin	19.7		Day 15	8	2014-08-12	Metformin	Cisplatin	17.5		Day 20	8	2014-08-18	Metformin		19.17		Day 25	8	2014-08-23	Metformin	Cisplatin	17.83		Day 30	8	2014-08-28	Metformin	Cisplatin	17.82		Day 35
Day 1	12	2014-07-29	Metformin		19.52		Day 5	12	2014-08-02	Metformin	Cisplatin	19.44		Day 10	12	2014-08-07	Metformin	Cisplatin	20		Day 15	12	2014-08-12	Metformin	Cisplatin	17.92		Day 20	12	2014-08-18	Metformin		19.08		Day 25	12	2014-08-23	Metformin	Cisplatin	18.45		Day 30	12	2014-08-28	Metformin	Cisplatin	18.51		Day 35
[truncated: 11 more columns]

## Sheet: Fig 2
			Day0	Day 4	Day9	Day15	Day19	Day35
Group	Treatment1	Treatment 2	Left	Left	Left	Left	Left	Left	AVG
1	Saline	Saline	0.738257	0.468294	0.662368	0.738257	0.541817	0.738257	saline-saline	0.858427	0.647377	0.692325	0.688063	0.695922	0.689527
1	Saline	Saline	0.738257	0.377983	0.738257	0.608065	0.738257	0.738257
1	Saline	Saline	0.993552	0.717495	0.468294	0.738257	0.751978	0.738257
1	Saline	Saline	0.738257	0.608065	0.751978	0.362336	0.738257	0.738257
1	Saline	Saline	0.902514	0.295303	0.738257	0.751978	0.738257	0.738257
1	Saline	Saline	1.03356	0.902514	0.738257	0.813189	0.738257	0.603894
1	Saline	Saline	0.813189	0.738257	0.738257	0.813189	0.738257	0.603894
1	Saline	Saline	0.993552	0.241557	0.738257	0.541509	0.377983	0.738257
1	Saline	Saline	0.603894	0.813189	0.603894	0.738257	0.603894	0.334225
1	Saline	Saline	0.738257	0.377983	0.389696	0.751978	0.738257	0.738257
1	Saline	Saline	1.21978	1.4	0.738257	0.738257	0.738257	0.738257
1	Saline	Saline	0.738257	0.738257	0.468294	0.813189	0.738257	0.751978
1	Saline	Saline	0.738257	0.993552	0.813189	0.603894	0.738257	0.738257
1	Saline	Saline	1.01344	0.902514	0.738257	0.603894	0.738257	0.603894
1	Saline	Saline	0.738257	0.541509	1.01344	0.579576	0.738257	0.738257
1	Saline	Saline	0.993552	0.241557	0.738257	0.813189	0.738257	0.751978
2	Saline	Metformin	0.993552	0.751978	0.738257	0.662368	0.751978	0.993552	Saline-Metformin	0.793201	0.703674	0.728109	0.710996	0.780314	0.791763
2	Saline	Metformin	0.738257	0.501337	0.468294	0.603894	0.738257	0.738257
2	Saline	Metformin	0.902514	0.751978	0.813189	0.738257	0.738257	0.662368
2	Saline	Metformin	0.738257	0.751978	0.738257	0.501337	0.751978	0.717495
2	Saline	Metformin	0.738257	0.738257	0.468294	0.813189	0.813189	0.738257
2	Saline	Metformin	0.738257	0.738257	0.738257	0.813189	0.738257	0.813189
2	Saline	Metformin	0.738257	0.738257	0.738257	0.738257	1.01344	0.603894
2	Saline	Metformin	0.738257	0.603894	0.738257	0.813189	0.738257	0.603894
2	Saline	Metformin	1.03356	0.738257	0.738257	0.738257	0.738257	0.993552
2	Saline	Metformin	0.738257	0.501337	0.751978	0.813189	0.738257	0.845451
2	Saline	Metformin	0.902514	0.751978	0.738257	0.738257	0.738257	1.2533
2	Saline	Metformin	0.738257	0.738257	1.01344	0.541509	0.751978	0.738257
2	Saline	Metformin	0.738257	0.738257	0.738257	0.902514	1.01344	0.738257
2	Saline	Metformin	0.738257	0.738257	0.738257	0.751978	0.603894	0.751978
2	Saline	Metformin	0.738257	0.738257	0.738257	0.468294	1.01344	0.738257
2	Saline	Metformin	0.738257	0.738257	0.751978	0.738257	0.603894	0.738257
3	Cisplatin	Saline	0.738257	0.115914	0.0837759	0.0681968	0.0541817	0.0837759	Cisplatin-Saline	0.756717	0.203579	0.148567	0.124744	0.0976836	0.0501833
3	Cisplatin	Saline	0.902514	0.389696	0.0690715	0.094818	0.094818	0.0219995
3	Cisplatin	Saline	0.738257	0.0837759	0.094818	0.13369	0.0541817	0.096623
3	Cisplatin	Saline	0.738257	0.0690715	0.02	0.196756	0.094818	0.0443206
3	Cisplatin	Saline	0.738257	0.155878	0.241557	0.115914	0.142308	0.0558527
3	Cisplatin	Saline	0.738257	0.295303	0.0837759	0.241557	0.0558527	0.02
3	Cisplatin	Saline	0.738257	0.196756	0.115914	0.191488	0.295303	0.0278748
3	Cisplatin	Saline	0.738257	0.377983	0.410577	0.0343884	0.02	0.0541817
3	Cisplatin	Saline	0.738257	0.115914	0.191488	0.295303	0.0443206	0.0837759
3	Cisplatin	Saline	0.869365	0.361006	0.295303	0.164231	0.0558527	0.047872
3	Cisplatin	Saline	0.738257	0.0837759	0.241557	0.047872	0.0787025	0.096623
3	Cisplatin	Saline	0.738257	0.0837759	0.02	0.196756	0.094818	0.02
3	Cisplatin	Saline	0.738257	0.155878	0.241557	0.094818	0.295303	0.0558527
3	Cisplatin	Saline	0.738257	0.241557	0.023936	0.0319158	0.0787025	0.02
3	Cisplatin	Saline	0.738257	0.196756	0.142308	0.02	0.0837759	0.02
3	Cisplatin	Saline	0.738257	0.334225	0.101426	0.0681968	0.02	0.0541817
4	Cisplatin	Metformin	0.738257	0.813189	0.738257	0.442954	0.738257	0.813189	Cisplatin-Metformin	0.779321	0.720758	0.720556	0.624723	0.712185	0.673327
4	Cisplatin	Metformin	0.902514	0.662368	0.662368	0.738257	0.468294	0.541509
4	Cisplatin	Metformin	0.738257	0.751978	0.738257	0.738257	0.738257	0.47872
4	Cisplatin	Metformin	0.738257	0.655611	0.405377	0.325276	0.501319	0.410577
4	Cisplatin	Metformin	0.902514	0.738257	1.01344	0.738257	0.348955	0.738257
4	Cisplatin	Metformin	0.738257	0.902514	0.751978	0.738257	0.579576	0.501319
4	Cisplatin	Metformin	0.738257	0.738257	0.738257	0.738257	0.405377	0.738257
4	Cisplatin	Metformin	0.738257	0.738257	0.738257	0.738257	1.03356	0.738257
4	Cisplatin	Metformin	0.738257	0.751978	0.738257	0.442954	0.738257	0.501319
4	Cisplatin	Metformin	0.902514	0.751978	0.751978	0.738257	0.813189	0.608065
4	Cisplatin	Metformin	0.738257	0.751978	0.751978	0.377983	1.01344	0.662368
4	Cisplatin	Metformin	0.738257	0.655611	1.01344	0.751978	0.738257	1.01344
4	Cisplatin	Metformin	0.902514	0.738257	0.902514	0.541817	0.902514	0.738257
4	Cisplatin	Metformin	0.738257	0.405377	0.468294	0.738257	0.603894	0.738257
4	Cisplatin	Metformin	0.738257	0.738257	0.738257	0.468294	0.738257	0.813189
4	Cisplatin	Metformin	0.738257	0.738257	0.377983	0.738257	1.03356	0.738257

## Sheet: Fig 3B
MBP Coherency	Saline					Cisplatin
Saline	0.101	0.07945	0.109758	0.073		0.183583	0.1485	0.156013	0.152275	0.164708
Metformin	0.15935	0.10425	0.1183	0.135542	0.108033	0.088	0.089625	0.15215	0.12125	0.12271

## Sheet: Fig 4E
Number of Dendritic Spines	Saline						Cisplatin
Saline	820	680	480	780	530		120	253.333	192	120	80
Metformin	453.333	540	464	760	380	400	320	500	613.333	728	826.667

## Sheet: Fig 5C
		Saline-Saline		Cisplatin-Saline		Saline-Metformin		Cisplatin-Metformin
	Radius	AVG of Intersection #	SEM	AVG of Intersection #	SEM	AVG of Intersection #	SEM	AVG of Intersection #	SEM
	10	2.66667	0.760117	2.66667	0.149071	4.5	0.387298	2.75	0.216506
	11	4.5	0.974679	3.1875	0.795986	4	0.83666	3.875	0.446339
	12	6.125	0.953612	4.5	0.959166	5.9	0.69857	4.875	0.541266
	13	6.75	0.873212	5.55	1.10996	6.1	0.898888	6.75	0.943729
	14	6.2	1.41845	6.55	1.51063	6.8	0.729383	7.5	0.637377
	15	7.4	1.37404	7.1	1.21161	7.73333	0.737262	9.875	0.369755
	16	8	0.509902	8.15	0.661816	7.23333	0.519829	8.75	0.625
	17	8.2	0.672309	8.65	0.798749	7.96667	0.57812	10.125	0.480072
	18	8.9	0.45607	8.2	0.672309	8	0.469042	9.625	0.736864
	19	9.4	1.10815	8.25	0.67082	8.13333	0.595166	9.5	0.559017
	20	9.3	0.756307	8.05	0.70852	8.7	0.715542	9.25	0.414578
	21	8.6	0.554977	7.4	0.477493	8.86667	1.00044	9	0.467707
	22	9	0.374166	7.4	0.817313	8.63333	0.872289	8.625	0.480072
	23	8.6	0.60663	7.15	0.904434	8.1	0.726636	9	0.467707
	24	9.2	0.672309	6.15	0.792465	7.83333	0.727247	9.125	0.621867
	25	8.1	0.219089	6.55	0.584808	8.53333	0.698252	8.25	0.800391
	26	9.2	0.672309	5.5	0.707107	7.33333	0.869227	9	0.637377
	27	8.4	0.654217	5.65	0.733485	7.2	0.878635	9	0.790569
	28	8.8	0.521536	5.35	0.598331	6.96667	0.980249	8.125	0.569402
	29	8.3	0.268328	5.3	0.641872	7	0.8	9.625	1.16425
	30	7.4	0.260768	5.15	0.60663	6.9	0.829458	9.875	0.715345
	31	7.8	0.609918	5.1	0.45607	7.3	0.867179	9.75	0.71807
	32	7.6	0.622896	4.95	0.426615	7.93333	0.981609	10.75	1.35208
	33	8.3	0.438178	4.65	0.545894	8.13333	0.82516	9.375	0.693159
	34	8.6	0.43359	4.8	0.672309	8.36667	0.909701	9.25	0.976281
	35	7.9	0.497996	4.6	0.477493	7.5	0.959166	9.375	0.480072
	36	8.3	0.460435	4.85	0.563915	7.73333	1.05998	9.75	0.572822
	37	7.7	0.414729	4.65	0.746994	7.6	0.920869	9.25	0.572822
	38	7.9	0.43359	4.95	0.641872	8.13333	1.04923	9.375	0.446339
	39	8.4	0.45607	4.55	0.521536	7.96667	1.05241	8.875	0.569402
	40	8.5	0.141421	4.7	0.414729	7.56667	1.07248	8.625	1.09509
	41	8.8	0.334664	4	0.509902	7.9	1.00399	9	0.847791
	42	9.2	0.303315	4.35	0.487852	8	1.30384	9.125	0.511585
	43	8.8	0.414729	4.6	0.45607	7.73333	0.984999	9.5	0.770552
	44	8.3	0.228035	4.2	0.460435	7.86667	1.30162	10.5	1.25
	45	8.9	0.497996	4.45	0.481664	7.8	1.03537	10.5	1.1592
	46	8.9	0.357771	4.45	0.438178	8	0.927362	8.875	0.511585
	47	8.8	0.414729	4.35	0.45607	7.83333	0.997775	9.875	0.569402
	48	8.4	0.45607	4.3	0.481664	7.7	0.843801	9.5	0.53033
	49	8.2	0.438178	4.2	0.460435	8.7	1.35351	10	1.01551
	50	8.7	0.228035	4.7	0.521536	7.93333	0.911165	9.75	0.515388
	51	8.6	0.554977	4.8	0.576194	8.6	0.993982	10.125	0.40984
	52	8.6	0.45607	4.7	0.593296	8.4	0.973653	10.5	0.559017
	53	8.7	0.414729	4.3	0.55857	8.66667	1.29957	10.125	0.569402
	54	9.3	0.460435	4.7	0.54037	8.86667	1.09281	10.125	0.569402
	55	8.5	0.447214	4.5	0.6	8.7	1.05451	10.125	0.836193
	56	9.5	0.447214	4.45	0.501996	8.9	1.00399	10.125	0.621867
	57	8.9	0.43359	4.8	0.609918	9.33333	0.899383	10.25	0.515388
	58	9.1	0.409878	4.3	0.576194	8.96667	0.909701	9.875	0.621867
	59	9.3	0.672309	4.65	0.487852	8.83333	1.01762	10.125	0.207289
	60	8.9	0.60663	3.85	0.466905	8.96667	0.77517	10.5	0.53033
	61	9.7	0.687023	4.25	0.479583	8.7	1.19666	10.625	0.872765
	62	9.1	0.357771	3.55	0.481664	8.66667	1.09949	10	0.467707
	63	8.8	0.363318	3.75	0.565685	8.63333	0.748925	9.75	0.673146
	64	8.8	0.363318	3.65	0.397492	9.06667	0.781167	10	1.04583
	65	9.2	0.303315	3.8	0.481664	8.76667	0.932857	9.375	0.693159
	66	8.8	0.672309	3.55	0.460435	8.43333	0.834799	9.5	0.951972
	67	9.7	0.626099	3.7	0.460435	9.33333	0.805536	9.125	0.757772
	68	9	0.374166	3.5	0.509902	8.6	0.920869	9.25	0.800391
	69	9.3	0.438178	3.45	0.491935	8.56667	1.05998	8.75	0.625
	70	9.7	0.178885	3.5	0.648074	8.9	0.753658	9.375	0.778119
	71	9.5	0.2	3.5	0.6	8.73333	0.869994	9.5	0.810093
	72	9.3	0.363318	3.7	0.55857	8.63333	0.894924	10.375	0.990186
	73	8.9	0.357771	3.45	0.56745	7.86667	0.945633	10.5	0.770552
	74	9.3	0.481664	3.6	0.554977	8.4	0.60663	9.625	0.736864
	75	9.5	0.282843	3.4	0.589915	7.76667	0.655913	9.75	1.02317
	76	8.9	0.296648	3.2	0.414729	8	0.707107	9.75	0.976281
	77	9.3	0.303315	2.85	0.409878	7.83333	0.689605	9.25	0.910014
	78	9.7	0.178885	3.2	0.481664	7.8	0.944458	9.75	0.800391
	79	8.9	0.296648	3.3	0.521536	7.33333	0.793025	10	0.176777
	80	9.3	0.389872	3.03333	0.52999	7.86667	0.887443	8.875	0.569402
	81	8.8	0.303315	3	0.469042	7.06667	1.04733	9	0.353553
	82	8.7	0.521536	2.73333	0.544875	7.3	0.889944	9.25	0.450694
	83	9.4	0.260768	2.73333	0.544875	7.23333	0.866154	8.375	0.40984
	84	9	0.489898	2.6	0.477493	7.1	0.726636	8.75	0.515388
	85	9.1	0.572713	2.5	0.509902	6.76667	0.723571	8.375	0.369755
	86	9.1	0.409878	2.53333	0.49755	7.33333	0.834	8.875	0.569402
	87	8.2	0.414729	2.33333	0.531246	6.7	0.742967	8.875	0.715345
	88	9	0.509902	2.33333	0.618241	7.33333	0.809664	9	0.53033
	89	8.9	0.876356	2.4	0.517687	7.43333	0.591796	9.25	0.450694
	90	8.6	0.477493	2.4	0.60663	7.43333	0.818671	9.5	0.306186
	91	8.7	0.55857	2.3	0.438178	7.3	0.819756	8.75	0.216506
	92	8.1	0.497996	2.2	0.438178	7.06667	1.23432	9.125	0.569402
	93	8.2	0.593296	2.1	0.554977	7.3	0.933809	9.375	0.621867
	94	8.3	0.657267	2.1	0.554977	7.1	0.804984	9.25	0.375
	95	8.2	0.609918	2	0.469042	7.23333	0.666	8.25	0.625
	96	8.1	0.712741	2	0.469042	6.96667	0.504205	8.375	0.541266
	97	8.1	0.536656	1.8	0.303315	7.36667	0.73997	7.75	0.515388
	98	8.3	0.729383	2	0.374166	6.43333	0.624678	8.25	0.450694
	99	8.1	0.69857	1.7	0.334664	6.2	0.593296	7.375	0.207289
	100	7.3	0.742967	2	0.41833	6.76667	0.785423	8.125	0.621867
	101	7.5	0.4	2	0.474342	6.6	0.726636	7.5	0.395285
	102	7.8	0.807465	1.875	0.330719	6.6	0.60663	7.5	0.433013
	103	7.6	0.887694	1.75	0.33541	6.36667	0.817041	7.875	0.621867
	104	8.2	0.729383	1.875	0.457575	6.46667	0.572325	7.625	0.40984
	105	7.7	0.593296	1.75	0.33541	6.9	0.753658	7.5	0.883883
	106	8	0.678233	1.75	0.460977	6.63333	0.633158	7.5	0.559017
	107	7.6	0.45607	1.875	0.429389	6.7	0.657267	7.125	0.646505
	108	7.7	0.701427	2	0.41833	6.76667	0.666	7.375	0.890488
	109	8	0.678233	1.875	0.330719	6.6	0.829458	7.75	0.572822
	110	7.3	0.521536	1.75	0.25	6.36667	0.817041	7.625	0.836193
	111	6.9	0.589915	1.75	0.25	6.9	0.779744	8	0.810093
	112	7.2	0.501996	1.75	0.25	6.26667	0.538723	7.75	0.73951
	113	7.3	0.521536	1.625	0.290474	6.23333	0.506842	7.5	0.53033
	114	7.2	0.54037	1.625	0.185405	6.2	0.756307	8	0.984251
	115	6.5	0.52915	1.5	0.273861	6.36667	0.589538	7.25	0.838525
	116	7	0.469042	1.625	0.185405	5.86667	0.548533	7.875	0.817294
	117	7.1	0.409878	1.75	0.25	5.8	0.641872	7.5	0.770552
	118	7	0.374166	1.75	0.25	5.7	0.389872	7.25	0.649519
	119	6.4	0.43359	1.625	0.185405	5.8	0.438178	7.125	0.621867
	120	6.3	0.521536	1.25	0.193649	5.63333	0.504205	7.125	0.621867
	121	6.4	0.43359	1.625	0.185405	5.1	0.536656	6.875	0.446339
	122	6	0.374166	1.625	0.185405	5.5	0.4	7.375	0.541266
	123	5.7	0.501996	1.5	0.158114	5.8	0.501996	6.625	0.446339
	124	6.1	0.669328	1.5	0.158114	5.43333	0.420582	6.5	0.770552
	125	5.5	0.52915	1.5	0.158114	5.26667	0.519829	6.25	0.414578
	126	6.2	0.782304	1.5	0.158114	5.46667	0.448206	5.875	0.446339
	127	5.4	0.477493	1.375	0.185405	5.1	0.497996	6.125	0.778119
	128	5.7	0.593296	1.5	0.158114	5.26667	0.63526	5.75	0.515388
	129	5.7	0.715542	1.625	0.185405	5.43333	0.465713	5.25	0.800391
	130	5.5	0.4	1.5	0.158114	4.83333	0.359011	5.625	0.836193
	131	5.4	0.477493	1.5	0.158114	4.9	0.45607	5.625	0.990186
	132	5.5	0.447214	1.5	0.158114	4.83333	0.359011	5.125	0.670238
	133	5.7	0.54037	1.625	0.185405	4.66667	0.418994	5.125	1.00584
	134	5.1	0.572713	1.375	0.185405	5.13333	0.375352	5.125	1.24216
	135	5.2	0.414729	1.125	0.096825	4.7	0.268328	4.875	1.17759
	136	5.1	0.669328	1.375	0.185405	4.63333	0.504205	4.625	1.10926
	137	5.2	0.521536	1.5	0.223607	4.8	0.54037	4.625	1.16425
	138	4.9	0.357771	1.125	0.096825	4.8	0.54037	4.5	1.10397
	139	4.8	0.334664	1.375	0.185405	4.86667	0.477028	4.5	1.04583
	140	4.5	0.547723	1.375	0.185405	4.83333	0.618241	4.25	0.960143
	141	4.6	0.554977	1.25	0.193649	4.3	0.769415	4.25	0.976281
	142	4.7	0.55857	1.33333	0.210819	4.33333	0.498888	4.25	0.960143
	143	4.6	0.517687	1.33333	0.105409	4.53333	0.595166	4.5	1.08973
	144	4.8	0.878635	1.16667	0.105409	4.13333	0.554577	4.625	1.10926
	145	4.5	0.565685	1	0	4.43333	0.568819	4.5	1.08973
	146	4.3	0.481664	1.16667	0.105409	4.23333	0.436145	4.25	0.976281
	147	4.5	0.663325	1	0	4.53333	0.595166	4.5	1.04583
	148	4.3	0.521536	1	0	4.43333	0.532499	4.125	0.941657
	149	4.4	0.536656	1	0	4.3	0.657267	4.5	1.08973
	150	4.5	0.565685	1	0	4.53333	0.595166	4.125	0.941657
	151	4.4	0.536656	1.25	0.111803	4.2	0.593296	4.375	0.990186
	152	4.1	0.409878	1	0	3.86667	0.68378	4.375	1.03645
	153	4.1	0.638749	1	0	3.96667	0.566471	4.375	1.02126
	154	3.9	0.622896	1.5	0	3.86667	0.554577	5.5	0.540062
	155	3.9	0.572713	1	0	3.86667	0.72633	5.16667	0.311805
	156	3.9	0.60663	1	0	4.03333	0.60074	5.16667	0.235702
	157	3.9	0.536656	1	0	3.9	0.726636	4.66667	0.424918
	158	3.6	0.712741	1	0	3.66667	0.518545	5	0.353553
	159	3.6	0.654217	1	0	3.83333	0.81377	4.83333	0.117851
	160	3.5	0.632456	1	0	3.8	0.657267	4.83333	0.117851
	161	3.7	0.687023	1.5	0	3.63333	0.721726	4.5	0.204124
	162	4.2	0.878635	1	0	3.23333	0.624678	4	0.204124
	163	3.9	0.876356	1.5	0	3.36667	0.80884	4.83333	0.311805
	164	4.5	1.02956	1	0	2.76667	0.714298	4.33333	0.117851
	165	4.4	1.04307	1	0	3.5	0.848528	4.66667	0.235702
	166	4	1.26491	1	0	2.86667	0.841163	4.83333	0.117851
	167	4.5	1.16619	1	0	3.2	0.769415	4	0.540062
	168	3.8	0.769415	1	0	3.1	0.753658	3.83333	0.589256
	169	3.7	0.794984	1	0	3	0.8	3.66667	0.471405
	170	3.5	0.663325	1	0	3.26667	0.798053	3.33333	0.62361
	171	3.2	0.593296	1	0	2.8	0.701427	3.33333	0.62361
	172	3.3	0.54037	1	0	3.1	0.753658	3.33333	0.62361
	173	3.3	0.54037	1	0	3	0.678233	3	0.408248
	174	3	0.547723	1	0	2.7	0.843801	3.33333	0.513701
	175	4	0.353553	1	0	3	0.860233	3	0.612372
	176	3.625	0.096825	1	0	2.8	0.769415	3.5	0.353553
	177	3.875	0.330719	1	0	2.66667	0.74087	3.33333	0.235702
	178	3.125	0.330719	1	0	2.7	0.687023	3.33333	0.235702
	179	3.375	0.185405	1	0	2.6	0.726636	3.66667	0.235702
	180	3.875	0.185405	1	0	2.3	0.657267	3	0.408248
	181	3.75	0.111803	1	0	2.6	0.766812	3.33333	0.235702
	182	3.375	0.429389	1	0	3	0.761577	3.16667	0.513701
	183	3.375	0.185405	1	0	2.4	0.817313	3	0.408248
	184	3.375	0.484123	1	0	2.7	0.769415	3	0.408248
	185	3.875	0.556215	1	0	2.2	0.672309	3.33333	0.235702
	186	4.25	0.48734	1	0	2.4	0.669328	3.16667	0.513701
	187	3	0	1	0	2.4	0.74027	3	0.408248
	188	3.875	0.330719	1	0	2.6	0.829458	3	0.408248
	189	3	0	1	0	2.1	0.572713	2.83333	0.311805
	190	3.125	0.096825	1	0	2.3	0.657267	2.16667	0.117851
	191	2.875	0.330719	1	0	2.1	0.497996	2.33333	0.235702
	192	3.125	0.24367	1	0	2.2	0.521536	1.83333	0.117851
	193	3.25	0.460977	1	0	2.2	0.438178	2.66667	0.424918
	194	2.875	0.096825	1	0	2.1	0.497996	2.16667	0.311805
	195	2.5	0.223607	1	0	2.2	0.438178	2.66667	0.235702
	196	2.5	0.223607	1	0	2.1	0.45607	2.16667	0.311805
	197	2.875	0.556215	1	0	2.2	0.657267	2	0.204124
	198	2.5	0.474342	1	0	2.3	0.389872	1.66667	0.471405
	199	2.875	0.556215	1	0	2.1	0.296648	1.66667	0.471405
	200	2.625	0.366572	1	0	2.1	0.357771	1.66667	0.471405
	201	2.25	0.193649	1	0	2.5	0.4	1.5	0.353553
	202	2.625	0.366572	1	0	2.2	0.414729	1.66667	0.471405
	203	2.125	0.330719	1	0	2.6	0.536656	1.5	0.353553
	204	2.25	0.37081	1	0	2.5	0.4	1.66667	0.471405
	205	2.5	0.5	1	0	1.9	0.296648	1.66667	0.471405
	206	2.5	0.223607	1	0	2.1	0.357771	1.66667	0.471405
	207	2.25	0.37081	1	0	2.2	0.334664	1.66667	0.471405
	208	2.25	0.37081	1	0	2.3	0.389872	1.5	0.353553
	209	2.25	0.193649	1	0	2.1	0.357771	1.33333	0.235702
	210	2.375	0.533268	1	0	2.1	0.357771	1.33333	0.235702
	211	2.5	0.5	1	0	2	0.374166	1.33333	0.235702
	212	2.875	0.871421	1	0	2.4	0.60663	1.5	0.25
	213	2.625	0.695971	1	0	1.9	0.497996	1.75	0.375
	214	2.125	0.509289	1	0	2	0.489898	2.25	0.125
	215	1.875	0.330719	1	0	2	0.489898	1.75	0.375
	216	2.5	0.483046	1	0	1.8	0.334664	1.5	0.25
	217	2.16667	0.278887	1	0	1.8	0.334664	1.75	0.375
	218	2.16667	0.278887	1	0	1.6	0.219089	2.25	0.125
	219	2.16667	0.278887	1	0	1.8	0.334664	1.75	0.375
	220	1.83333	0.105409	1	0	1.6	0.219089	1.75	0.375
	221	2.5	0.483046	1	0	1.6	0.219089	1.75	0.375
	222	2.16667	0.278887	1	0	1.8	0.334664	2	0.5
	223	2.5	0.483046	1	0	1.6	0.219089	2.25	0.125
	224	2.16667	0.278887	1	0	1.2	0.178885	1.75	0.375
	225	2.16667	0.278887	1	0	1.2	0.178885	1.75	0.375
	226	2.5	0.483046	1	0	1.2	0.178885	2	0
	227	2.16667	0.278887	1	0	1.4	0.219089	1.5	0
	228	2.16667	0.278887	1	0	1.2	0.178885	1.5	0
	229	2.33333	0.210819	1	0	1.2	0.178885	1.5	0
	230	2	0.365148	1	0	1.2	0.178885	1.5	0
	231	2.33333	0.210819	1	0	1.4	0.219089	1.5	0
	232	1.66667	0.210819	1	0	1.2	0.178885	1.5	0
	233	2	0	1	0	1.4	0.219089	1.5	0
	234	2	0	2	0	1.4	0.219089	1.5	0
	235	2	0	1	0	1.4	0.219089	1.5	0
	236	2	0	2	0	1.4	0.219089	1.5	0
	237	2	0	1	0	1.4	0.219089	2	0
	238	2	0	1	0	1.4	0.219089	1.5	0
	239	2	0	1	0	1.4	0.219089	2	0
	240	2	0	2	0	1.5	0.223607	3	0
	241	2.66667	0.210819	1	0	1.5	0.223607	3	0
	242	2.33333	0.210819	1	0	1.5	0.223607	1	0
	243	2.33333	0.210819	1	0	1.5	0.223607	1	0
	244	2.33333	0.210819	1	0	1.5	0.223607	1	0
	245	2.33333	0.557773	1	0	1.5	0.223607	1	0
	246	2.66667	0.421637	1	0	1.5	0.223607	1	0
	247	2	0	1	0	1.5	0.223607	1	0
	248	2.33333	0.210819	1	0	1.25	0.193649	1	0
	249	2.33333	0.210819	1	0	1.25	0.193649	1	0
	250	2	0.365148	1	0	1.25	0.193649	1	0
	251	2.33333	0.210819	1	0	1.25	0.193649	1	0
	252	2.33333	0.210819	1	0	1.25	0.193649	1	0
	253	2.33333	0.210819	1	0	1.25	0.193649	1	0
	254	2.33333	0.210819	1	0	1.33333	0.210819	1	0
	255	2	0.365148	1	0	1.33333	0.210819	1	0
	256	2.33333	0.557773	1	0	1.33333	0.210819	1	0
	257	2	0.365148	1	0	1.66667	0.421637	1	0
	258	2	0.365148	1	0	1.66667	0.210819
	259	2	0.365148	1	0	1.33333	0.210819
	260	2	0.365148	1	0	1.33333	0.210819
	261	2	0.365148	1	0	1.66667	0.421637
	262	2	0.365148	1	0	1.33333	0.210819
	263	2	0.365148	1	0	1.66667	0.210819
	264	1.66667	0.210819	1	0	1.33333	0.210819
	265	1.66667	0.210819	1	0	1.66667	0.421637
	266	1.66667	0.210819	1	0	1.33333	0.210819
	267	1.66667	0.210819	1	0	1.33333	0.210819
	268	1.33333	0.210819			1.33333	0.210819
	269	1.66667	0.210819			1.33333	0.210819
	270	1.66667	0.210819			1.33333	0.210819
	271	1.66667	0.210819			1.33333	0.210819
	272	1.66667	0.210819			1.33333	0.210819
	273	1.66667	0.210819			1.33333	0.210819
	274	1.66667	0.210819			1.33333	0.210819
	275	1.33333	0.210819			1.33333	0.210819
	276	1.33333	0.210819			1.33333	0.210819
	277	2	0.365148			1.33333	0.210819
	278	2	0.365148			1.33333	0.210819
	279	1.66667	0.210819			1.33333	0.210819
	280	1.66667	0.210819			1.33333	0.210819
	281	1.66667	0.210819			1.33333	0.210819
	282	2	0			1.66667	0.210819
	283	2	0			1.33333	0.210819
	284	2.5	0.223607			1.66667	0.210819
	285	2	0			1	0
	286	2	0			1.33333	0.210819
	287	1.5	0.223607			1.66667	0.210819
	288	1.5	0.223607			1.33333	0.210819
	289	2	0			1.33333	0.210819
	290	1.5	0.223607			1.33333	0.210819
	291	2	0.447214			1.33333	0.210819
	292	2	0.447214			2.5	0.223607
	293	1.5	0.223607			1.5	0.223607
	294	1.5	0.223607			1.5	0.223607
	295	1.5	0.223607			1.5	0.223607
	296	2	0			1.5	0.223607
	297	1.5	0.223607			1.5	0.223607
	298	2	0			2	0
	299	1.5	0.223607			1.5	0.223607
	300	2	0.447214			1.5	0.223607
	301	2	0.447214			2	0.447214
	302	1.5	0.223607			1.5	0.223607
	303	2	0			2	0
	304	1.5	0.223607			1.5	0.223607
	305	1.5	0.223607			1.5	0.223607
	306	1.5	0.223607			1.5	0.223607
	307	2	0.447214			1.5	0.223607
	308	1.5	0.223607			2	0
	309	1.5	0.223607			2	0
	310	1.5	0.223607			2	0
	311	1.5	0.223607			2	0
	312	1.5	0.223607			2	0
	313	1.5	0.223607			2	0
	314	1	0			2	0
	315	1.5	0.223607			2	0
	316	1.5	0.223607			2	0
	317	1.5	0.223607			2	0
	318	1.5	0.223607			2	0
	319	1.5	0.223607			2	0
	320	2.5	0.223607			1	0
	321	1.5	0.223607			2	0
	322	1.5	0.223607			1	0
	323	1.5	0.223607			1	0
	324	2	0			1	0
	325	1.5	0.223607			1	0
	326	1	0			1	0
	327	2	0			1	0
	328	2	0			1	0
	329	3	0			1	0
	330	2	0			1	0
	331	2	0			1	0
	332	2	0			1	0
	333	2	0			1	0
	334	2	0			1	0
	335	2	0			1	0
	336	2	0			1	0
	337	1	0			2	0
	338	1	0			1	0
	339	1	0			1	0
	340	1	0			1	0
	341	1	0			1	0
	342	1	0			1	0
	343	1	0			1	0
	344	1	0			1	0
	345	1	0			1	0
	346	1	0			1	0
	347	1	0			1	0
	348	1	0			1	0
	349	1	0			1	0
	350	1	0
	351	1	0
	352	1	0
	353	1	0
	354	1	0
	355	1	0
	356	1	0
	357	1	0
	358	2	0
	359	1	0
	360	1	0
	361	1	0
	362	1	0
	363	1	0
	364	1	0
	365	1	0
	366	1	0
	367	1	0
	368	1	0
	369	1	0
	370	2	0
	371	1	0
	372	1	0
	373	1	0
	374	1	0
	375	1	0
	376	1	0
	377	1	0
	378	1	0
	379	1	0
	380	1	0
	381	1	0
	382	1	0
	383	1	0
	384	1	0
	385	1	0
	386	1	0
	387	1	0
	388	2	0
	389	1	0
	390	1	0
	391	1	0
	392	1	0
	393	1	0
	394	1	0
	395	2	0
	396	1	0
	397	1	0
	398	1	0

## Sheet: Fig 5D
	Saline											Cisplatin
Saline	1291	982	1228	1594	829	1054	619.5	1014				541.5	208	296	319	312.5	661.5	204.5	113	227	321.5	251.5
Metformin	614.5	1053	1300	1004	995	1018	835.5	1055	1032			1043	1038	868	1422	925	1060	1573

[truncated: 1 more sheets: Fig 6B]
